# Supplementary material for: Electro-mechano responsive elastomers with self-tunable conductivity and stiffness
Source: Sci Adv. 2023 Jan 25;9(4):eadf1141. doi: 10.1126/sciadv.adf1141 (PMC9876544; doi:10.1126/sciadv.adf1141)
Supplement: Supplementary file 2 — Movies S1 to S4 [file sciadv.adf1141_movies_s1_to_s4.zip]

Archive with 4 entries (4 files):
- sciadv.adf1141_movie_s1.mp4
- sciadv.adf1141_movie_s2.mp4
- sciadv.adf1141_movie_s3.mp4
- sciadv.adf1141_movie_s4.mp4
